# Supplementary material for: Use of 5-azacytidine in a proof-of-concept study to evaluate the impact of pre-natal and post-natal exposures, as well as within generation persistent DNA methylation changes in Daphnia
Source: Ecotoxicology. 2018 Apr 5;27(5):556–68. doi: 10.1007/s10646-018-1927-3 (PMC6010494; doi:10.1007/s10646-018-1927-3)
Supplement: Supplementary file 1 — Supplementary Information(XLSX 22 kb) [file 10646_2018_1927_MOESM1_ESM.xlsx]

## Sheet: TableHeaders
Supporting information for Use of 5-azacytidine in a proof-of-concept study to evaluate the impact of pre- and post-natal exposures as well as within generation persistent DNA methylation changes in Daphnia
Camila Gonçalves Athanasio1, Ulf Sommer2, Mark R. Viant2, Kevin Chipman1, Leda Mirbahai1*
1 School of Biosciences, University of Birmingham, Edgbaston, Birmingham, B15 2TT, UK 2 NERC Biomolecular Analysis Facility – Metabolomics Node (NBAF-B), School of Biosciences, University of Birmingham, Edgbaston, Birmingham, B15 2TT, UK.
* Corresponding author: L.Mirbahai@bham.ac.uk
Table S1 Differentially methylated regions analysed in this study, including gene name, gene ID, and sequences (GenBank assembly accession: GCA_001632505.1) Bold regions indicate the sequences covered with BSP and the CpG sites investigated as demonstrated in figure 2.
Table S2 Primers sequences and product size for DNA methylation analyses using bisulfite sequencing PCR (BSP)
Table S3 Primer sequences for real-time PCR used for gene expression analyses of the one-carbon and demethylation pathways
Table S4 Buffers gradient used for liquid chromatography. Buffer A: 10mM ammonium formate, pH 6.2; Buffer B: 10mM ammonium formate, pH 4.2, 75% acetonitrile and 25% water; Buffer C: acetonitrile:water (1:1)
Table S5 The masses of the precursor and product ions used for detection of the 10 metabolites of interest and internal standard using LC-MS/MS. The chemical formula, ion mode, S-lens value, collision energy parent (precursor) masses and product masses used for detection

## Sheet: TableS1
Region	Gene name	GeneID	Sequence
LIMCH1	LIM and calponin domains-containing protein (100%D)	Dapma7bEVm000208t1	GTGATCCTGTGTTGCAATGAGTCAGGATTCTGAGCTTGTCCTTGGTCGCATTTTTCTTCGTTATGTCCCTAGCTCCGTGCTCCCCTATGGCGAGGTTATCTGCAACATCATCGGCTAGCATGGCTTCCAAATGTTTTATGATGTCCTCTTTTGCTGCAGTCGTGTCTACTGAAGTGTTGTCGGTAAGCCGAGCACACAGCTTGACGCAAGCCTCTGCAGCCAATTGCGTGTTTACAGCAGTTGGTCTCGAAGTTACCAGGTAGTCCAGTTTTTCTT
HCHC1	Host cell factor (57%H)	Dapma7bEVm010207t1	TCATTTAAGTACCTAGGGATGTTATTCTTTGGATCTTCACTATCCGTTGGCCAGACACCGAAAAGGAAGACTCGATTTCCATGGATAGTAAAACTGTGGCCCAAACGTGGACATGGGGCTGAGGAATTATCTGGAGCTTTCGCTTTGAGACGACGCCATTCCCATCGGCTAGCCTGGAGCTCATATAGCTC
cdk	Cyclin-dependent kinase (100%R)	Dapma7bEVm015316t1	ACAATGGCAGAGGAATGCCAACACTTACAGGCCAGCCTGCCCAAGCTGTCGCTGAGCCGTTTCCTCAGCCTCGCCACCTTGCTGAGTTTGTTCTTGGTTTCCGACATGACGTAGCTGGAACGAGGAAACTCTGGGTTTTCCAATAAAGTAGCAA
G-protein	Guanine nucleotide-binding protein G(s) subunit al..	Dapma7bEVm007254t1	AATGTGGCCAGTTCAAAGGTGACTGCGAGGTCATCCAACACCAATCACAAGTTCATCGGTCTGTGAAGGCTGGTGGGTGAGAATACACCTGCCACGTTGGTGAAGGTGAGCTACAGATTGGTTGAGCTGAGGCAAGTTTACGAGTCAGGCATACCAGGGGTTGAGAGGTGGTGAGCTTGTTGGGGCTGGGCACAGCCACTAGTTTGACACTGGTGACCGCGGTGCCGGACTCTTTCGGCGATCCGGTCGACCGCCCGTTCGGCGCCTTGTTCCCTATTGTGGCT
ATP2C1	Calcium-transporting ATPase type 2C member (94%H)	Dapma7bEVm004556t1	GCCTAAATTGAGCAGCACAATGTCACCTGGCACTAGGTCTCTGGCGTAAAAAGAGTGAACTTTGCTGTCACGAATGCAGTGGCATGACGGTGGAATGAGTTTGGTCAATGCTTCTAATGACTTCTCAGACCTATATTCCTGGACAAATGCCACGGTCACAACAATTAGGATTGCCACGGTGATACTTACAGCATCATCAAACTGTCTCATGCAGACACTGACAAATG
GALT	Galactose-1-phosphate uridylyltransferase (100%P)	Dapma7bEVm006311t1	CAGGGATATCAGGTAACAGGGCAGGGAAATCATTCTCAAACACAAAGGTTGAGTCATATTGTGCATTTATCTCCCCATTAGGCCTTTTAACTCCGGGACAAAGTGGATTGCTCGGATCAAAAGGAGGGATTGGGTCTTCATGAGTTGATTCAACCTGACCACTCCAAGGCCTCTTTAGACGATGAGGTGACACCAAAATCCATTCACCTTTAAGAGGATTATACCTAACATGCTGGTGTTCTGCTCCAATAATGAAA

## Sheet: TableS2
DMR ID	Forward Primer	Reverse Primer	Product size
HCFC1	5’-TTATTTAAGTATTTAGGGATGTTATTTTTT-3’	5’-AAACTATATAAACTCCAAACTAACC-3’	191
G-protein	5’-AATGTGGTTAGTTTAAAGGTGATTG-3’	5’-AACCACAATAAAAAACAAAAC-3’	284
cdk	5’-AGAAAATAAGTTTAATATGAATGTATGTTA-3’	5’-TACTACTTTATTAAAAAACCCAAAA-3’	197
GALT	5’-TAGGGATATTAGGTAATAGGGTAGGGA-3’	5’-TTTCATTATTAAAACAAAACACCAACA-3’	257
LIMCH1	5’-GTGATTTTGTGTTGTAATGAGTTAGGA-3’	5’-AAAAAAAACTAAACTACCTAATAACTTC-3’	276
ATP2C1	5’-ATGTTATTTGGTATTAGGTTTTTGG-3’	5’-CATTTATCAATATCTACATAAAACAATTTA-3’	208

## Sheet: TableS3
Symbol	Gene ID	Forward Primer	Reverse Primer	Product size
DNMT1	Dapma7bEVm005001	5'-CCTGATCCGTTCTGCATTGG-3'	5'-TCCAGTCAGAGCGAAAACCT-3'	157
DNMT3A	Dapma7bEVm011900	5'-GCGGAAGATCAATGGGCAAT-3'	5'-AACAGTTCCCCATCCATCGT-3'	225
DNMT3B	Dapma7bEVm006722	5'-AGTTACAGCGTTGGGGAAGA-3'	5'-ATTTAAGGGCCCAGTCGGAA-3'	247
MAT	Dapma7bEVm004771	5'-CGACATGCCGGGTAAAGAAG-3'	5'-GACCAACACCATGCCAGTTT-3'	214
SAHH	Dapma7bEVm024816	5'-TGCAAGCACTCTCTTCCTGA-3'	5'-AGAGCGCAGATAGGATCGAC-3'	167
MTRR	Dapma7bEVm003609	5'-TGTATGCCGCTTCATTGGTG-3'	5'-CAACTGCCTTCTTCGCTTGT-3'	151
BHMT	Dapma7bEVm018566	5'-CGGTTAGAATTGCTCGCGAA-3'	5'-ACGCCAAATAATCCACACCG-3'	234
MS	Dapma7bEVm002113	5'-TGAGCGGTGGTGTGTCTAAT-3'	5'-AGAGTTGCAGCAATTTGGGG-3'	174
GNMT	Dapma7bEVm001624	5'-GTACTGCTGCGGAAGGATTG-3'	5'-TTGAATCGATCCCTGTGCCA-3'	183
TET1	Dapma7bEVm018501	5'-GGTTAGAAAGTTGGGCGCAA-3'	5'-GGACGAACGACCTATTTGCC-3'	233
TET2	Dapma7bEVm029206	5'-CGAATAGAGCAACAACGGCA-3'	5'-ACGGAAATGCGTGATGGATG-3'	178
ACTIN	Dapma7bEVm019018	5'-GGTATGTGCAAGGCTGGATT-3'	5'-GGTGTGGTGCCAGATCTTTT-3'	225
GAPDH	Dapma7bEVm015323	5'-GGGGACAGACGTTTCCTGTA-3'	5'-AAGGGGTCATTGACAGCAAC-3'	168

## Sheet: TableS4
Steps	Retention time	Flow	%B	%C	%A
	(minutes)	(µL/min)
1	0	8	100	0	0
2	5	8	100	0	0
3	10	8	40	0	60
4	14	8	10	0	90
5	17	6	10	0	90
6	17.01	6	0	100	0
7	18	6	0	100	0
8	18.01	6	100	0	0
9	24	8	100	0	0
10	28	8	100	0	0

## Sheet: TableS5
Compound	Formula	Ion form	Parent mass	S-lens	Collision energy (%)	Product mass
Adenosine	C10H13N5O4	[M+H]+	267.935	88	45	118.981
					19	135.993
Betaine	C5H12NO2	[M+H]+	118	78	53	42.041
					26	58.045
					19	59.077
Sarcosine	C3H7NO2	[M+H]+	89.985	43	51	30.103
					25	42.064
					12	44.068
Stachydrine	C7H13NO2	[M+H]+	143.973	93	36	42.056
					25	58.052
					22	84.04
Methionine	C5H11NO2S	[M+H]+	150.045	56	16	56.107
					23	61.052
					10	104.076
					6	133.06
Glycine	C2H5NO2	[M+H]+	76	43	11	30.1
					9	48.1
Dimethylglycine	C4H9NO2	[M+H]+	104.07	61	39	42.1
					10	58.16
Choline	C5H15NO2	[M+H]+	104.028	70	21	45.06
					34	58.066
					17	60.08
S-(5'-Adenosyl)-L-homocysteine	C14H20N6O5S	[M+H]+	384.937	106	37	87.962
					19	133.95
					20	135.987
					12	249.982
S-(5'-Adenosyl)-L-methionine	C15H23N6O5S	[M+H]+	398.944	110	30	96.953
					28	136.022
					15	250.014
					13	298.015
S-Adenosyl-L-methionine-d3	C15H20D3N6O5S	[M+H]+	402.063	114	31	96.998
					15	250.037
					16	267.092
